# Supplementary material for: Association of HLA-DPA1, HLA-DPB1, and HLA-DQB1 Alleles With the Long-Term and Booster Immune Responses of Young Adults Vaccinated Against the Hepatitis B Virus as Neonates
Source: Front Immunol. 2021 Aug 18;12:710414. doi: 10.3389/fimmu.2021.710414 (PMC8416438; doi:10.3389/fimmu.2021.710414)
Supplement: Supplementary file 1 [file DataSheet_1.xls]

## Sheet: Table S1 allele freq
	Table S1. Allele frequencies among the whole study population.
	Locus			In the whole study population
		Allele		Count	Frequency
	DPA1
		DPA1*01		168	0.298932
		DPA1*02		379	0.674377
		DPA1*04		15	0.0266904
	DPB1
		DPB1*02		125	0.22242
		DPB1*03		29	0.0516014
		DPB1*04		52	0.0925267
		DPB1*05		268	0.476868
		DPB1*09		1	0.00177936
		DPB1*126		1	0.00177936
		DPB1*13		33	0.0587189
		DPB1*14		13	0.0231317
		DPB1*17		11	0.019573
		DPB1*173		1	0.00177936
		DPB1*19		7	0.0124555
		DPB1*21		7	0.0124555
		DPB1*22		6	0.0106762
		DPB1*35		5	0.0088968
		DPB1*41		1	0.00177936
		DPB1*416		1	0.00177936
		DPB1*45		1	0.00177936
	DQA1
		DQA1*01		215	0.382562
		DQA1*02		18	0.0320285
		DQA1*03		154	0.274021
		DQA1*04		5	0.0088968
		DQA1*05		121	0.215302
		DQA1*06		49	0.0871886
	DQB1
		DQB1*02		58	0.103203
		DQB1*03		253	0.450178
		DQB1*04		37	0.0658363
		DQB1*05		112	0.199288
		DQB1*06		102	0.181495

## Sheet: Table S2 DPB1
	Table S2. Complete association analyses for DPB1
	Examined allele	Model	Genotype a		Frequency n (%)				Group A vs Group C						Group B vs Group C
	(A)				Group A	Group B	Group C		OR (95%CI) b	p	(q)	Fisher's p c	(q)		OR (95%CI) b	p	(q)	Fisher's p c	(q)
	DPB1*02	Additive	XX		36 (59)	41 (55)	24 (65)
			AX		21 (34)	32 (43)	12 (32)		0.69 (0.34, 1.43)	0.323014		0.479518			0.83 (0.37, 1.83)	0.637355		0.495291
			AA		4 (7)	2 (3)	1 (3)
		Dominant	XX		36 (59)	41 (55)	24 (65)		Reference	—					Reference	—
			AX+AA		25 (41)	34 (45)	13 (35)		0.73 (0.31, 1.73)	0.472361		0.670131			0.81 (0.33, 1.98)	0.638538		0.318401
	DPB1*03	Additive	XX		56 (92)	62 (83)	37 (100)
			AX		5 (8)	12 (16)	0 (0)		NA	NA		0.158877			NA	NA		0.00577411	(0.082)
			AA		0 (0)	1 (1)	0 (0)
		Dominant	XX		56 (92)	62 (83)	37 (100)		Reference	—					Reference	—
			AX+AA		5 (8)	13 (17)	0 (0)		NA	NA		0.153345			NA	NA		0.00449245	(0.082)
	DPB1*04	Additive	XX		49 (80)	60 (80)	33 (89)
			AX		11 (18)	15 (20)	4 (11)		0.49 (0.15, 1.53)	0.216942		0.296008			Same as dominant model
			AA		1 (2)	0 (0)	0 (0)
		Dominant	XX		49 (80)	60 (80)	33 (89)		Reference	—					Reference	—
			AX+AA		12 (20)	15 (20)	4 (11)		0.50 (0.15, 1.71)	0.268947		0.398161			0.48 (0.13, 1.75)	0.267974		0.289635
	DPB1*05	Additive	XX		14 (23)	29 (39)	6 (16)
			AX		32 (52)	33 (44)	18 (49)		1.47 (0.80, 2.72)	0.218687		0.300739			2.11 (1.13, 3.93)	0.019216	(0.091)	0.00657427	(0.082)
			AA		15 (25)	13 (17)	13 (35)
		Dominant	XX		14 (23)	29 (39)	6 (16)		Reference	—					Reference	—
			AX+AA		47 (77)	46 (61)	31 (84)		1.48 (0.50, 4.34)	0.474472		0.605861			3.01 (1.03, 8.79)	0.0436774	(0.104)	0.0177423	(0.091)
	DPB1*13	Additive	XX		55 (90)	67 (89)	30 (81)
			AX		6 (10)	8 (11)	7 (19)		Same as dominant model						Same as dominant model
			AA		0 (0)	0 (0)	0 (0)
		Dominant	XX		55 (90)	67 (89)	30 (81)		Reference	—					Reference	—
			AX+AA		6 (10)	8 (11)	7 (19)		2.60 (0.75, 9.04)	0.131596		0.228878			1.91 (0.56, 6.52)	0.300857		0.248393
	a XX: non-carrier of the examined allele; AX: subject carrying exactly one examined allele; AA: homozygous carrier of the examined allele.
	b Adjusted for age and gender.
	c P value of Fisher's exact test.
	Group A: participants with anti-HBs titers ≧ 10 mIU/ml at the beginning of the study. Group B: participants with anti-HBs levels > 1000 mIU/ml after the first booster. Group C: participants with anti-HBs levels < 10 mIU/ml after the first booster.
	Q-value is indicated for a p <0.05 and p value is indicated in bold when the q-value < 0.1.

## Sheet: Table S3 DQA1
	Table S3. Complete association analyses for DQA1
	Examined allele	Model	Genotype a		Frequency n (%)				Group A vs Group C						Group B vs Group C
	(A)				Group A	Group B	Group C		OR (95%CI) b	p	(q)	Fisher's p c	(q)		OR (95%CI) b	p	(q)	Fisher's p c	(q)
	DQA1*01	Additive	XX		23 (38)	25 (33)	18 (49)
			AX		28 (46)	37 (49)	15 (41)		0.70 (0.38, 1.30)	0.254887		0.284289			0.55 (0.28, 1.06)	0.0736219		0.144024
			AA		10 (16)	13 (17)	4 (11)
		Dominant	XX		23 (38)	25 (33)	18 (49)		Reference	—					Reference	—
			AX+AA		38 (62)	50 (67)	19 (51)		0.65 (0.28, 1.52)	0.322516		0.300214			0.47 (0.19, 1.16)	0.102697		0.14893
	DQA1*03	Additive	XX		35 (57)	44 (59)	18 (49)
			AX		21 (34)	24 (32)	14 (38)		1.37 (0.74, 2.54)	0.310297		0.326529			1.28 (0.69, 2.37)	0.438848		0.270831
			AA		5 (8)	7 (9)	5 (14)
		Dominant	XX		35 (57)	44 (59)	18 (49)		Reference	—					Reference	—
			AX+AA		26 (43)	31 (41)	19 (51)		1.53 (0.65, 3.57)	0.32762		0.41262			1.60 (0.67, 3.85)	0.290779		0.419165
	DQA1*05	Additive	XX		33 (54)	41 (55)	24 (65)
			AX		28 (46)	33 (44)	12 (32)		0.73 (0.32, 1.68)	0.462414		0.591458			0.96 (0.42, 2.22)	0.925032		0.495987
			AA		0 (0)	1 (1)	1 (3)
		Dominant	XX		33 (54)	41 (55)	24 (65)		Reference	—					Reference	—
			AX+AA		28 (46)	34 (45)	13 (35)		0.62 (0.26, 1.47)	0.279814		0.398442			0.86 (0.35, 2.10)	0.734063		0.318401
	DQA1*06	Additive	XX		50 (82)	65 (87)	28 (76)
			AX		11 (18)	10 (13)	9 (24)		Same as dominant model						Same as dominant model
			AA		0 (0)	0 (0)	0 (0)
		Dominant	XX		50 (82)	65 (87)	28 (76)		Reference	—					Reference	—
			AX+AA		11 (18)	10 (13)	9 (24)		1.42 (0.52, 3.93)	0.494363		0.452901			2.09 (0.66, 6.60)	0.209725		0.182319
	a XX: non-carrier of the examined allele; AX: subject carrying exactly one examined allele; AA: homozygous carrier of the examined allele.
	b Adjusted for age and gender.
	c P value of Fisher's exact test.
	Group A: participants with anti-HBs titers ≧ 10 mIU/ml at the beginning of the study. Group B: participants with anti-HBs levels > 1000 mIU/ml after the first booster. Group C: participants with anti-HBs levels < 10 mIU/ml after the first booster.
	Q-value is indicated for a p <0.05 and p value is indicated in bold when the q-value < 0.1.

## Sheet: Table S4 DQB1
	Table S4. Complete association analyses for DQB1
	Examined allele	Model	Genotype a		Frequency n (%)				Group A vs Group C						Group B vs Group C
	(A)				Group A	Group B	Group C		OR (95%CI) b	p	(q)	Fisher's p c	(q)		OR (95%CI) b	p	(q)	Fisher's p c	(q)
	DQB1*02	Additive	XX		52 (85)	67 (89)	26 (70)
			AX		8 (13)	7 (9)	9 (24)		2.14 (0.91, 5.03)	0.0793015		0.0659578			3.73 (1.43, 9.71)	0.00700474	(0.082)	0.00869473	(0.082)
			AA		1 (2)	1 (1)	2 (5)
		Dominant	XX		52 (85)	67 (89)	26 (70)		Reference	—					Reference	—
			AX+AA		9 (15)	8 (11)	11 (30)		2.37 (0.86, 6.55)	0.0964518		0.119224			4.92 (1.52, 15.95)	0.00799648	(0.082)	0.016221	(0.091)
	DQB1*03	Additive	XX		12 (20)	23 (31)	12 (32)
			AX		38 (62)	37 (49)	16 (43)		0.86 (0.46, 1.59)	0.627419		0.768162			0.97 (0.53, 1.77)	0.919629		0.887112
			AA		11 (18)	15 (20)	9 (24)
		Dominant	XX		12 (20)	23 (31)	12 (32)		Reference	—					Reference	—
			AX+AA		49 (80)	52 (69)	25 (68)		0.55 (0.21, 1.43)	0.21758		0.225195			0.97 (0.38, 2.49)	0.949064		1
	DQB1*04	Additive	XX		57 (93)	64 (85)	33 (89)
			AX		3 (5)	11 (15)	4 (11)		1.29 (0.37, 4.52)	0.692976		0.73162			Same as dominant model
			AA		1 (2)	0 (0)	0 (0)
		Dominant	XX		57 (93)	64 (85)	33 (89)		Reference	—					Reference	—
			AX+AA		4 (7)	11 (15)	4 (11)		1.82 (0.42, 7.91)	0.427184		0.471267			1.02 (0.28, 3.75)	0.977805		0.76981
	DQB1*05	Additive	XX		43 (70)	45 (60)	22 (59)
			AX		16 (26)	30 (40)	15 (41)		1.34 (0.60, 3.00)	0.473641		0.564838			Same as dominant model
			AA		2 (3)	0 (0)	0 (0)
		Dominant	XX		43 (70)	45 (60)	22 (59)		Reference	—					Reference	—
			AX+AA		18 (30)	30 (40)	15 (41)		1.67 (0.68, 4.07)	0.261107		0.278915			0.90 (0.37, 2.21)	0.823042		1
	DQB1*06	Additive	XX		36 (59)	46 (61)	30 (81)
			AX		23 (38)	25 (33)	6 (16)		0.42 (0.18, 1.02)	0.0563483		0.0544432			0.43 (0.18, 1.00)	0.0497311	(0.104)	0.0446197	(0.104)
			AA		2 (3)	4 (5)	1 (3)
		Dominant	XX		36 (59)	46 (61)	30 (81)		Reference	—					Reference	—
			AX+AA		25 (41)	29 (39)	7 (19)		0.34 (0.13, 0.91)	0.0317296	(0.104)	0.0276555	(0.104)		0.39 (0.14, 1.09)	0.0721359		0.0519728
	a XX: non-carrier of the examined allele; AX: subject carrying exactly one examined allele; AA: homozygous carrier of the examined allele.
	b Adjusted for age and gender.
	c P value of Fisher's exact test.
	Group A: participants with anti-HBs titers ≧ 10 mIU/ml at the beginning of the study. Group B: participants with anti-HBs levels > 1000 mIU/ml after the first booster. Group C: participants with anti-HBs levels < 10 mIU/ml after the first booster.
	Q-value is indicated for a p <0.05 and p value is indicated in bold when the q-value < 0.1.

## Sheet: Table S5 Group B vs Group D
	Table S5. The comparisons between responders after the 1st booster (Group B) and non-responders after complete three doses booster (Group D) for selected HLA alleles.
	Examined allele	Model	Genotype a		Frequency n (%)			Group B vs Group D
	(A)				Group B	Group D		OR (95%CI) b	p	Fisher's p c
	DPA1*01	Additive	XX		36 (48)	4 (80)
			AX		32 (43)	1 (20)		0.25 (0.026, 2.37)	0.226034	0.283196
			AA		7 (9)	0 (0)
		Dominant	XX		36 (48)	4 (80)		Reference	—
			AX+AA		39 (52)	1 (20)		0.23 (0.021, 2.48)	0.225768	0.358869
	DPA1*02	Additive	XX		9 (12)	0 (0)
			AX		34 (45)	1 (20)		4.65 (0.52, 41.78)	0.169863	0.166995
			AA		32 (43)	4 (80)
		Dominant	XX		9 (12)	0 (0)		Reference	—
			AX+AA		66 (88)	5 (100)		NA	NA	1
	DPB1*03	Additive	XX		62 (83)	5 (100)
			AX		12 (16)	0 (0)		NA	NA	0.602338
			AA		1 (1)	0 (0)
		Dominant	XX		62 (83)	5 (100)		Reference	—
			AX+AA		13 (17)	0 (0)		NA	NA	0.585514
	DPB1*05	Additive	XX		29 (39)	0 (0)
			AX		33 (44)	3 (60)		3.77 (0.84, 16.87)	0.0829573	0.0934155
			AA		13 (17)	2 (40)
		Dominant	XX		29 (39)	0 (0)		Reference	—
			AX+AA		46 (61)	5 (100)		NA	NA	0.153041
	DQB1*02	Additive	XX		67 (89)	3 (60)
			AX		7 (9)	1 (20)		9.17 (1.63, 51.49)	0.0118692	0.0289189
			AA		1 (1)	1 (20)
		Dominant	XX		67 (89)	3 (60)		Reference	—
			AX+AA		8 (11)	2 (40)		16.96 (1.39, 206.74)	0.0264659	0.115144
	DQB1*06	Additive	XX		46 (61)	5 (100)
			AX		25 (33)	0 (0)		NA	NA	0.124205
			AA		4 (5)	0 (0)
		Dominant	XX		46 (61)	5 (100)		Reference	—
			AX+AA		29 (39)	0 (0)		NA	NA	0.153041
	a XX: non-carrier of the examined allele; AX: subject carrying exactly one examined allele; AA: homozygous carrier of the examined allele.
	b Adjusted for age and gender.
	c P value of Fisher's exact test.
	Group B: participants with anti-HBs levels > 1000 mIU/ml after the first booster. Group D: participants with anti-HBs levels < 10 mIU/ml after complete three doses booster.

## Sheet: Table S6 hap freq
	Table S6. Haplotype frequencies among the whole study population.
	Locus			In the whole study population
		Haplotype		Count	Frequency
	DPA1-DPB1
		DPA1*02-DPB1*05		265	0.47153
		DPA1*01-DPB1*02		79	0.140569
		DPA1*01-DPB1*04		52	0.0925267
		DPA1*02-DPB1*02		46	0.0818505
		DPA1*01-DPB1*03		24	0.0427046
		DPA1*02-DPB1*13		18	0.0320285
		DPA1*04-DPB1*13		15	0.0266904
		DPA1*02-DPB1*14		13	0.0231317
		DPA1*02-DPB1*17		11	0.019573
		DPA1*01-DPB1*21		7	0.0124555
		DPA1*02-DPB1*19		7	0.0124555
		DPA1*02-DPB1*22		6	0.0106762
		DPA1*02-DPB1*03		5	0.0088968
		DPA1*02-DPB1*35		5	0.0088968
		DPA1*01-DPB1*05		3	0.00533808
		DPA1*01-DPB1*41		1	0.00177936
		DPA1*01-DPB1*45		1	0.00177936
		DPA1*01-DPB1*126		1	0.00177936
		DPA1*02-DPB1*09		1	0.00177936
		DPA1*02-DPB1*173		1	0.00177936
		DPA1*02-DPB1*416		1	0.00177936
	DQA1-DQB1
		DQA1*03-DQB1*03		122	0.217082
		DQA1*01-DQB1*05		112	0.199288
		DQA1*01-DQB1*06		102	0.181495
		DQA1*05-DQB1*03		81	0.144128
		DQA1*06-DQB1*03		49	0.0871886
		DQA1*05-DQB1*02		40	0.0711744
		DQA1*03-DQB1*04		32	0.0569395
		DQA1*02-DQB1*02		17	0.0302491
		DQA1*04-DQB1*04		5	0.0088968
		DQA1*02-DQB1*03		1	0.00177936
		DQA1*01-DQB1*02		1	0.00177936

## Sheet: Table S7 DP-hap
	Table S7. Complete association analyses for DPA1-DPB1 haplotypes.
	Examined haplotype	Model	Haplotypes a		Frequency n (%)				Group A vs Group C						Group B vs Group C
	(A)				Group A	Group B	Group C		OR (95%CI) b	p	(q)	Fisher's p c	(q)		OR (95%CI) b	p	(q)	Fisher's p c	(q)
	DPA1*02-DPB1*05	Additive	XX		15 (25)	29 (39)	6 (16)
			AX		31 (51)	33 (44)	18 (49)		1.51 (0.82, 2.78)	0.182414		0.23765			2.11 (1.13, 3.93)	0.019216	(0.091)	0.00657427	(0.082)
			AA		15 (25)	13 (17)	13 (35)
		Dominant	XX		15 (25)	29 (39)	6 (16)		Reference	—					Reference	—
			AX+AA		46 (75)	46 (61)	31 (84)		1.64 (0.56, 4.77)	0.364325		0.447627			3.01 (1.03, 8.79)	0.0436774	(0.104)	0.0177423	(0.091)
	DPA1*01-DPB1*02	Additive	XX		42 (69)	59 (79)	29 (78)
			AX		16 (26)	16 (21)	8 (22)		0.52 (0.22, 1.26)	0.146659		0.220708			Same as dominant model
			AA		3 (5)	0 (0)	0 (0)
		Dominant	XX		42 (69)	59 (79)	29 (78)		Reference	—					Reference	—
			AX+AA		19 (31)	16 (21)	8 (22)		0.56 (0.21, 1.49)	0.242932		0.35722			1.18 (0.41, 3.38)	0.754097		1
	DPA1*01-DPB1*04	Additive	XX		49 (80)	60 (80)	33 (89)
			AX		11 (18)	15 (20)	4 (11)		0.49 (0.15, 1.53)	0.216942		0.296008			Same as dominant model
			AA		1 (2)	0 (0)	0 (0)
		Dominant	XX		49 (80)	60 (80)	33 (89)		Reference	—					Reference	—
			AX+AA		12 (20)	15 (20)	4 (11)		0.50 (0.15, 1.71)	0.268947		0.398161			0.48 (0.13, 1.75)	0.267974		0.289635
	DPA1*02-DPB1*02	Additive	XX		54 (89)	55 (73)	31 (84)
			AX		7 (11)	20 (27)	6 (16)		Same as dominant model						Same as dominant model
			AA		0 (0)	0 (0)	0 (0)
		Dominant	XX		54 (89)	55 (73)	31 (84)		Reference	—					Reference	—
			AX+AA		7 (11)	20 (27)	6 (16)		1.39 (0.42, 4.61)	0.593496		0.548			0.58 (0.19, 1.79)	0.341442		0.244688
	DPA1*01-DPB1*03	Additive	XX		56 (92)	64 (85)	37 (100)
			AX		5 (8)	11 (15)	0 (0)		Same as dominant model						Same as dominant model
			AA		0 (0)	0 (0)	0 (0)
		Dominant	XX		56 (92)	64 (85)	37 (100)		Reference	—					Reference	—
			AX+AA		5 (8)	11 (15)	0 (0)		NA	NA		0.153345			NA	NA		0.0150109	(0.091)
	DPA1*02-DPB1*13	Additive	XX		57 (93)	73 (97)	32 (86)
			AX		4 (7)	2 (3)	5 (14)		Same as dominant model						Same as dominant model
			AA		0 (0)	0 (0)	0 (0)
		Dominant	XX		57 (93)	73 (97)	32 (86)		Reference	—					Reference	—
			AX+AA		4 (7)	2 (3)	5 (14)		2.53 (0.59, 10.82)	0.211643		0.291526			4.23 (0.70, 25.59)	0.116315		0.0384861	(0.104)
	a XX: non-carrier of the examined haplotype; AX: subject carrying exactly one examined haplotype; AA: subjects carrying two examined haplotypes.
	b Adjusted for age and gender.
	c P value of Fisher's exact test.
	Group A: participants with anti-HBs titers ≧ 10 mIU/ml at the beginning of the study. Group B: participants with anti-HBs levels > 1000 mIU/ml after the first booster. Group C: participants with anti-HBs levels < 10 mIU/ml after the first booster.
	Q-value is indicated for a p <0.05 and p value is indicated in bold when the q-value < 0.1.

## Sheet: Table S8 DQ-hap
	Table S8. Complete association analyses for DQA1-DQB1 haplotypes.
	Examined haplotype	Model	Haplotypes a		Frequency n (%)				Group A vs Group C						Group B vs Group C
	(A)				Group A	Group B	Group C		OR (95%CI) b	p	(q)	Fisher's p c	(q)		OR (95%CI) b	p	(q)	Fisher's p c	(q)
	DQA1*03-DQB1*03	Additive	XX		36 (59)	50 (67)	21 (57)
			AX		22 (36)	21 (28)	12 (32)		1.24 (0.64, 2.38)	0.528019		0.607631			1.23 (0.63, 2.41)	0.542446		0.229155
			AA		3 (5)	4 (5)	4 (11)
		Dominant	XX		36 (59)	50 (67)	21 (57)		Reference	—					Reference	—
			AX+AA		25 (41)	25 (33)	16 (43)		1.15 (0.49, 2.67)	0.753876		0.835968			1.34 (0.55, 3.24)	0.521769		0.404422
	DQA1*01-DQB1*05	Additive	XX		43 (70)	45 (60)	22 (59)
			AX		16 (26)	30 (40)	15 (41)		1.34 (0.60, 3.00)	0.473641		0.564838			Same as dominant model
			AA		2 (3)	0 (0)	0 (0)
		Dominant	XX		43 (70)	45 (60)	22 (59)		Reference	—					Reference	—
			AX+AA		18 (30)	30 (40)	15 (41)		1.67 (0.68, 4.07)	0.261107		0.278915			0.90 (0.37, 2.21)	0.823042		1
	DQA1*01-DQB1*06	Additive	XX		36 (59)	46 (61)	30 (81)
			AX		23 (38)	25 (33)	6 (16)		0.42 (0.18, 1.02)	0.0563483		0.0544432			0.43 (0.18, 1.00)	0.0497311	(0.104)	0.0446197	(0.104)
			AA		2 (3)	4 (5)	1 (3)
		Dominant	XX		36 (59)	46 (61)	30 (81)		Reference	—					Reference	—
			AX+AA		25 (41)	29 (39)	7 (19)		0.34 (0.13, 0.91)	0.0317296	(0.104)	0.0276555	(0.104)		0.39 (0.14, 1.09)	0.0721359		0.0519728
	DQA1*05-DQB1*03	Additive	XX		41 (67)	47 (63)	32 (86)
			AX		20 (33)	28 (37)	5 (14)		Same as dominant model						Same as dominant model
			AA		0 (0)	0 (0)	0 (0)
		Dominant	XX		41 (67)	47 (63)	32 (86)		Reference	—					Reference	—
			AX+AA		20 (33)	28 (37)	5 (14)		0.31 (0.10, 0.93)	0.0370167	(0.104)	0.0544193			0.31 (0.10, 0.96)	0.0417671	(0.104)	0.0144117	(0.091)
	DQA1*06-DQB1*03	Additive	XX		50 (82)	65 (87)	28 (76)
			AX		11 (18)	10 (13)	9 (24)		Same as dominant model						Same as dominant model
			AA		0 (0)	0 (0)	0 (0)
		Dominant	XX		50 (82)	65 (87)	28 (76)		Reference	—					Reference	—
			AX+AA		11 (18)	10 (13)	9 (24)		1.42 (0.52, 3.93)	0.494363		0.452901			2.09 (0.66, 6.60)	0.209725		0.182319
	DQA1*05-DQB1*02	Additive	XX		53 (87)	69 (92)	29 (78)
			AX		8 (13)	5 (7)	7 (19)		2.03 (0.74, 5.56)	0.168181		0.197252			3.18 (1.08, 9.40)	0.0362204	(0.104)	0.0533073
			AA		0 (0)	1 (1)	1 (3)
		Dominant	XX		53 (87)	69 (92)	29 (78)		Reference	—					Reference	—
			AX+AA		8 (13)	6 (8)	8 (22)		1.83 (0.61, 5.51)	0.280286		0.276772			4.54 (1.21, 17.02)	0.0250315	(0.104)	0.0651486
	DQA1*03-DQB1*04	Additive	XX		59 (97)	66 (88)	33 (89)
			AX		1 (2)	9 (12)	4 (11)		1.99 (0.47, 8.34)	0.347467		0.429197			Same as dominant model
			AA		1 (2)	0 (0)	0 (0)
		Dominant	XX		59 (97)	66 (88)	33 (89)		Reference	—					Reference	—
			AX+AA		2 (3)	9 (12)	4 (11)		3.90 (0.66, 23.13)	0.133452		0.19504			1.40 (0.36, 5.35)	0.627141		1
	DQA1*02-DQB1*02	Additive	XX		60 (98)	73 (97)	33 (89)
			AX		1 (2)	2 (3)	4 (11)		Same as dominant model						Same as dominant model
			AA		0 (0)	0 (0)	0 (0)
		Dominant	XX		60 (98)	73 (97)	33 (89)		Reference	—					Reference	—
			AX+AA		1 (2)	2 (3)	4 (11)		7.39 (0.75, 73.10)	0.0870812		0.0657427			6.11 (0.90, 41.42)	0.0638208		0.0912436
	a XX: non-carrier of the examined haplotype; AX: subject carrying exactly one examined haplotype; AA: subjects carrying two examined haplotypes.
	b Adjusted for age and gender.
	c P value of Fisher's exact test.
	Group A: participants with anti-HBs titers ≧ 10 mIU/ml at the beginning of the study. Group B: participants with anti-HBs levels > 1000 mIU/ml after the first booster. Group C: participants with anti-HBs levels < 10 mIU/ml after the first booster.
	Q-value is indicated for a p <0.05 and p value is indicated in bold when the q-value < 0.1.
